# Supplementary material for: Vanadium Carbide (V4C3) MXene as an Efficient Anode for Li-Ion and Na-Ion Batteries
Source: Nanomaterials (Basel). 2022 Aug 17;12(16):2825. doi: 10.3390/nano12162825 (PMC9416528; doi:10.3390/nano12162825)
Supplement: Supplementary file 1 [file nanomaterials-12-02825-s001.zip]

Archive with 1 entries (1 files):
- nanomaterials-1769324-supplementary.pdf
